# Supplementary material for: Mild Temperature Thermal Treatments of Gold-Exfoliated Monolayer MoS2
Source: Nanomaterials (Basel). 2025 Jan 22;15(3):160. doi: 10.3390/nano15030160 (PMC11820908; doi:10.3390/nano15030160)
Supplement: Supplementary file 1 [file nanomaterials-15-00160-s001.zip]

Archive with 1 entries (1 files):
- nanomaterials-3426548-supplementary.pdf
